# Supplementary material for: TAPBPR promotes antigen loading on MHC-I molecules using a peptide trap
Source: Nat Commun. 2021 May 26;12:3174. doi: 10.1038/s41467-021-23225-6 (PMC8154891; doi:10.1038/s41467-021-23225-6)
Supplement: Supplementary file 4 — Source Data [file 41467_2021_23225_MOESM4_ESM.xlsx]

## Sheet: Figure 2
SOURCE DATA FOR FIGURE 2
		Arithmetic mean of PE fluorescence (anti-HLA-A2-PE)
	Sample	Replicate 1	Replicate 2	Replicate 3	Replicate 4
Panel A	pCEP4	59.77	45.74	49.4	49.01
	TAPBPR WT	79.83	59.19	65.15	59.71
	tapasin WT	187.21	204.63	181.13	166.01
	tapasin with TAPBPR loop	149.71	131.61	137.73	111.81
	tapasin delta 2 step	199.81	188.95	185.46	162.59
	tapasin delta 3 step	121.71	130.87	131.04	118.32
	tapasin G15E	187.54	180.09	177.3	158.97
	tapasin G15L	184.48	174.42	146.06	143.61
	tapasin L18E	119.03	110.13	114.24	102.13
	tapasin L18G	129.17	116.85	112.93	110.13
	tapasin L18K	146.28	148.13	133.6	126.12
Panel D	Untransfected	56.52	42.43	42.86	45.73
	pCEP4	59.77	45.74	49.4	49.01
	TAPBPR WT	79.83	59.19	65.15	59.71
	TAPBPR tapasinCT WT	82.5	64.34	67.97	65.91
	TAPBPR tapasinCT delta ALAS		60.73	64.08	58.67
	TAPBPR tapasinCT delta 24-36	74.44	56.08	60.89	57.16
Panel H	Untransfected	56.52	42.43	42.86	45.73
	pCEP4	59.77	45.74	49.4	49.01
	TAPBPR tapasinCT WT	82.5	64.34	67.97	65.91
	TAPBPR tapasinCT E102A	87.05	69.95	71.22	66.89
	TAPBPR tapasinCT M122A	77.48	66.17	69.17	60.74
	TAPBPR tapasinCT G212A	56.16	46.22	49.9	50.44
	TAPBPR tapasinCT I261A	58.13	44.4	42.41	51.17
	TAPBPR tapasinCT S333A	73.47	56.84	59	58.52

## Sheet: Figure 5
Figure 5d left (same data to Supplementary Fig 7b)													Figure 5d left inset
IC50 measurements by FP; values are mP	Replicate 1	Replicate 2	Replicate 3		Replicate 1	Replicate 2	Replicate 3		Replicate 1	Replicate 2	Replicate 3		Ratio of determined IC50 2 app values
log [peptide] nM	TAX8 - TAPBPR WT				TAX9 - TAPBPR WT				KLL15 - TAPBPR WT					TAX8			TAX9			KLL15
0	98.9	98.8	99.8		100.1	93	96.5		98.6	96.3	97.4		ΔALAS / WT	1.03	0.96	1.05	0.97	0.95	0.99	1.05	1.1	0.99
0.39794	95.1	93.5	95.3		89	83.9	86.4		97.2	90.9	94		ΔG24-R36 / WT	1.02	0.97	1.03	0.98	0.97	1.1	1.3	1	0.97
0.69897	93.7	90.9	92.3		77.1	70.8	75.9		86.2	87.8	87
1	83.9	84.4	81.1		56.8	54.5	55.6		77.8	71.2	74.5
1.39794	80.5	76.5	78.5		44.9	40.1	42.5		66.4	62.1	64.2
1.69897	67.5	71.3	69.7		29.3	21.9	25.6		58.7	54.3	56.5
2	65.6	61	64		15.9	19.2	17.5		42.6	40.8	41.7
2.69897	31	37.5	35.2		10.6	6.5	8.5		22.9	19	20.9
3	26.8	22.7	22.7		2.9	0.9	1.9		11.5	15.9	13.7
3.30103	15.8	12.3	15		1.3	0	0.6		13.1	8.7	10.9
3.47712	16.1	10.9	13.5		0.5	0.3	0.4		5.1	8.2	6.6
3.60206	7	9.4	8.1		0	0	0.2		0	3.2	1.6
3.69897	4.3	2.8	3.5		0	0	0		0.3	0	0.15
log [peptide] nM	TAX8 - TAPBPR ΔALAS				TAX9 - TAPBPR ΔALAS				KLL15 - TAPBPR ΔALAS
0	92.1	101.2	96.6		105.2	94.8	100		106.3	91.1	98.7
0.39794	92.5	95.5	94		89	84.8	86.9		98.4	91.9	95.1
0.69897	85.8	88.8	87.3		72.4	76.7	74.5		81.6	84.3	82.9
1	83.4	81	82.2		59.8	52.3	56		79.7	74.4	77
1.39794	78.9	73.5	76.2		40.1	35.8	37.9		67.3	68.3	67.8
1.69897	67.1	79.2	73.1		26.6	23.8	25.2		51.4	58.8	55.1
2	57.1	61	59		17.9	23.3	20.6		43.9	49.3	46.6
2.69897	40.1	34.8	37.4		10.4	11.5	10.5		23.3	30.1	26.7
3	29.5	25.8	27.6		1.1	1.6	1.3		13	13.7	13.3
3.30103	20.1	20.5	20.3		1.2	1.8	1.5		14.7	4.8	9.7
3.47712	15.5	10.5	13		0.5	1.4	0.9		7.4	7.9	7.6
3.60206	7.3	5.6	6.4		0.8	1.3	1		3.9	6.1	5
3.69897	0.5	3.7	2.1		1.4	0.6	1		0.9	1.6	1.2
log [peptide] nM	TAX8 - TAPBPR ΔG24-R36				TAX9 - TAPBPR ΔG24-R36				KLL15 - TAPBPR ΔG24-R36
0	103.9	96.5	100.2		92.2	103.1	97.6		94.2	95.2	94.7
0.39794	90.4	100.3	95.3		83.8	87.8	85.8		93.2	93.9	93.5
0.69897	89.6	96.5	93		72.3	74.9	73.6		82.6	85.3	83.9
1	87.2	88.4	87.8		53	52.1	52.5		71.6	74.9	73.2
1.39794	78.1	82.9	80.5		35.8	36.6	36.2		67.8	66.3	67
1.69897	74.7	76.9	75.8		22.1	27	24.5		58.1	53.3	55.7
2	63.6	60.7	62.1		21.9	17.5	19.7		43.8	39.1	41.4
2.69897	40.5	34.4	37.4		10.6	2	6.3		20.6	28.5	24.5
3	25.2	28.9	27		1.5	4.5	3		12.4	21.4	16.9
3.30103	20.8	18.1	19.4		0.3	0.4	0.3		14.6	10.2	12.4
3.47712	12.5	16.4	14.4		0.5	0	0.2		7.8	6.6	7.2
3.60206	8.9	7.5	8.2		0.3	0.5	0.4		5.9	3.7	4.8
3.69897	3.4	5.6	4.5		0.2	1.3	0.7		0.5	0	0.2
Figure 5d right (same data to Supplementary Fig 7c)													Figure 5d right inset
IC50 measurements by FP; values are mP													Ratio of determined IC50 4 values
log [peptide] nM	TAX8 - TAPBPR WT				TAX9 - TAPBPR WT				KLL15 - TAPBPR WT					TAX8			TAX9			KLL15
0	101.7	98.6	100.1		98.7	106.9	102.8		100.5	103.2	101.9		ΔALAS / WT	2.17	2.33	2.13	2.24	2.31	2.17	2.33	2.44	2.15
1	101.6	100	100.8		91.3	85.8	88.5		91.7	90.2	91		ΔG24-R36 / WT	2.43	2.35	2.26	2.3	2.11	2.06	2.35	2.26	2.41
1.69897	97.4	94.8	96.1		73.3	83.5	78.4		82.2	85.4	83.8
2.39794	86	93	89.5		43.6	42.7	43.2		76.1	74.9	75.5
2.69897	85.2	82	83.6		25	35	30		59.6	63.2	61.4
3	65.4	62.1	63.7		22.9	15.7	19.3		56.4	50.7	53.6
3.30103	58	62.1	60		12.9	12.3	12.6		41.1	45.3	43.2
3.47712	51.3	39.4	45.6		5.6	7.4	6.5		29.8	31.9	30.9
3.60206	38.1	39.7	38.9		1.4	3.4	2.4		26.6	24.9	25.8
3.77815	34.5	16.5	25.5		0.5	0	0.2		10.7	19.2	14.9
3.90309	25.7	19.2	22.4		0.6	0.2	0.4		14.4	6.6	10.5
4	16.9	13.9	15.4		0.4	0.5	0.4		4.2	8.6	6.4
4.69897	6.9	4.1	5.5		0.8	0.6	0.7		0.7	6.1	3.4
5	0.8	0.1	0.4		0.8	0.3	0.5		2.7	1.9	2.3
log [peptide] nM	TAX8 - TAPBPR ΔALAS				TAX9 - TAPBPR ΔALAS				KLL15 - TAPBPR ΔALAS
0	102.4	103.7	103		104.9	97.5	101.2		105.7	98.3	102
1	100.1	105.9	103		98.4	92.7	95.5		105.4	106.5	105.9
1.69897	102.8	99.5	101.1		89	87.7	88.3		105.1	98.2	101.6
2.39794	101.7	104.1	102.9		74.2	73.6	73.9		97.9	93.6	95.7
2.69897	103.7	101.5	102.6		50.2	51.9	51		91.3	83.6	87.4
3	95.2	94.1	94.6		46.4	49.4	47.9		80.1	78.9	79.5
3.30103	88.3	89.5	88.9		39	32.1	35.5		67.1	59.1	63.1
3.47712	79	77.2	78.1		23.2	24.8	24		55.5	62.1	58.8
3.60206	63.4	64.6	64		23.9	18.9	21.4		47.6	49.7	48.4
3.77815	48.2	46	47.1		15.6	13.8	14.7		37.4	31.2	34.3
3.90309	33.6	35.4	34.5		8.5	9.9	9.2		27.6	23	25.3
4	32.7	26.3	29.5		5.8	6.6	6.2		17.6	17.1	17.3
4.69897	14.6	16.3	15.4		5.5	1.7	3.6		6.9	16.7	11.8
5	5.1	4.5	4.8		1.7	0.7	1.2		7.7	3.5	5.6
log [peptide] nM	TAX8 - TAPBPR ΔG24-R36				TAX9 - TAPBPR ΔG24-R36				KLL15 - TAPBPR ΔG24-R36
0	101.7	103.3	102.5		101.8	92.2	97		115.7	96.2	105.9
1	100.8	105.9	103.3		99.5	98.8	99.1		107.1	105.2	106.1
1.69897	103.8	101.9	102.8		87.9	87.4	87.6		102.1	101.2	101.6
2.39794	104.8	99.2	102		71.4	73	72.2		93	93.1	93
2.69897	102.7	105.9	104.3		54.3	56.2	55.2		85.7	87.9	86.8
3	92.7	95.9	94.3		48.9	44.6	46.7		82.7	82.1	82.4
3.30103	87.5	83.3	85.4		32.2	36.8	34.5		66.2	69.3	67.7
3.47712	75.6	76.1	75.8		21.3	28.6	24.9		61.5	58.6	60
3.60206	60.6	62.3	61.4		18.4	25.8	22.1		53.9	41.7	47.8
3.77815	46.5	56.1	51.3		18.8	13.2	16		34.6	33.6	34.1
3.90309	45.7	31.5	38.6		9.4	8.4	8.9		25.9	21.2	23.5
4	34.4	30.1	32.5		2.2	5.8	4		11.3	21.8	16.5
4.69897	27	25.5	26.2		3.5	0.8	2.1		-0.6	6.5	2.9
5	7.4	3.1	5.7		0	1.1	0.5		0	0.3	0.1

## Sheet: Figure 6
Figure 6e	Replicate 1	Replicate 2	Replicate 3	Replicate 1	Replicate 2	Replicate 3	Replicate 1	Replicate 2	Replicate 3
Relative % Intensity free TAX9	TAPBPR WT			TAPBPR ΔALAS			TAPBPR ΔG24-R36
L1δ1	98.1	100.3	105.3	388.6	367.8	377.3	393.6	375.5	361.7
L1δ2	97.1	105.3	92.9	408.3	395.2	399.3	398.4	374.3	388.4
L2δ1	93.3	91.5	98.2	385	383.3	384.2	380.2	398.4	379.9
L2δ2	100.5	97.8	97.9	376.6	398.2	368.1	379.9	388	391.5
V7γ1	107.1	91.5	101.4	391.2	391	385.3	373.5	371	377.8
V7γ2	96.5	103.2	102.6	390.9	391.8	381.5	377.2	369.2	381.1
V9γ1	102.3	101.8	100	380.2	386.5	391.6	381.3	388.8	377.4
V9γ2	100.1	100	101.3	386.3	387.5	377.3	395.9	390.1	388.3
Figure 6h
Relative % Intensity Disulfide Linked CysTax9	Replicate 1	Replicate 2	Replicate 3	Replicate 1	Replicate 2	Replicate 3	Replicate 1	Replicate 2	Replicate 3
L2δ1	TAPBPR WT			TAPBPR ΔALAS			TAPBPR ΔG24-R36
L2δ2	98.1	89.1	103.3	95.3	98.4	93.3	94.6	86.8	104.1
Vγi	97.1	103.1	101.1	107.4	96.1	85.5	98.4	104.5	87.1
Vγi	93.3	88.5	99.61	102.1	95.1	96.7	104.1	100.1	91.7
Vγi	105.5	97.4	89.1	98.5	84.3	89.1	93.1	89.5	83.7
Vγi	107.1	100.5	103.4	99.7	107.5	95.8	89.5	93.5	96.5
	96.5	99.9	104.1	84.5	96.7	103.1	104.5	100.4	99.3

## Sheet: Immunoblots
SOURCE DATA FOR IMMUNOBLOTS

## Sheet: Supplementary Fig 3
SOURCE DATA FOR SUPPLEMENTARY FIG 3
Panel I: Binding of H2-Dd tetramers to TAPBPR mutants displayed on yeast							Panel J: Binding of HLA-A2 tetramers to TAPBPR mutants displayed on yeast
	Arithmetic mean fluorescence for MHC-I tetramer binding signal							Arithmetic mean fluorescence for MHC-I tetramer binding signal
	Construct	Replicate 1	Replicate 2	Replicate 3	Replicate 4			Construct	Replicate 1	Replicate 2
	WT	901.97	807.1	932.82	867.36			WT	2735.81	3114.67
	deltaALAS	695.05	629.95	773.78	737.45			deltaALAS	2672.55	2831.4
	A25L	1064.29	1000.42	1191.47	997.36			A25L	4332.59	4849.51
	H26F	1261.21	1237.23	1343.26	1219.87			H26F	3429.94	3972.27
	R27E	1220.59	1030.97	1171.3	1143.58			R27W	4020.35	4589.29
	A29L	1229.2	1212.13	1325.51	1268.18			S32L	2956.71	3365.88
	A31W	1284.19	1232.21	1366.37	1254.19			E34I	4107.57	4601.31
	S32L	1396.72	1316.47	1447.87	1368.11			E34Y	4055.6	4334.77
	S32Y	1280.61	1200.7	1345.85	1216.83			D35G	3135.43	3469.83
	L30K	527.21	478.08	566.47	514.23			D35N	2934.9	3090.72
	D35F	722.36	650.5	794.42	719.61			D35R	3496.71	3867.19
	D35N	856.08	761.25	913.02	825.61			Background fluorescence =		195
	D35R	696.35	648.15	757.5	714.88
	Background fluorescence =		260
Panel K: Peptide-mediated displacement of H2-Dd tetramers from TAPBPR-expressing yeast
Wild type TAPBPR		Replicate 1			Replicate 2			Replicate 3				Background fluorescence =
	[peptide] (uM)	P19-I10	gP19-I10	motif	P19-I10	gP19-I10	motif	P19-I10	gP19-I10	motif		258.97
	12	574.32	827.95	578.33	591.24	838.48	606.5	653.92	1046.88	649.29
	4	579.19	848.47	587.13	608.85	912.58	603.43	685.44	1120.95	648.51
	1.33333	609.35	970.24	615.69	638.15	903.75	606.77	723.52	1209.11	694.97
	0.444444	624.36	1071.38	599.89	621.96	1051.9	600.63	707.55	1357.71	702.14
	0.148148	634.33	1095.61	627.68	607.88	1053.19	614.18	773.51	1293.46	700.87
	0.0493827	690.41	1176.36	676.01	652.73	1168.25	616.3	764.43	1339.07	716.41
	0.0164609	747	1130.22	739.85	706.7	1154.06	677.27	795.76	1480.05	798.42
	0.00548697	839.67	1145.09	872.83	791.36	1237.2	633.38	910.26	1435.05	749.18
	0.00182899	972.6	1231.56	895.52	898.84	1258.18	682.83	997.39	1477.68	815.29
	0.000609663	1020.01	1268.53	1066.38	1079	1195.14	723.89	1064.05	1496.92	929.11
	0.000203221	1098.76	1252.57	1181.45	1034.05	1307.06	858.67	1091.35	1524.67	1142.98
	0 (100% activity)	1246.71	1189.43	1340.71	1244.61	1229.83	1294.29	1482.28	1488.41	1471.52
Delta ALAS		Replicate 1			Replicate 2			Replicate 3
	[peptide] (uM)	P19-I10	gP19-I10	motif	P19-I10	gP19-I10	motif	P19-I10	gP19-I10	motif
	12	684.03	838.45	672.14	711.15	833.64	699.8	761.42	1015.58	766.88
	4	677.69	890.71	677.95	675.44	835.19	678.33	787.23	1019.51	837.51
	1.33333	656.41	909.62	680.28	671.34	836.65	710.04	767.94	1077.83	810.3
	0.444444	691.63	943.76	696.54	701.06	947.99	717.28	792.23	1090.3	814.18
	0.148148	700.93	915.61	711.91	667.14	988.39	716.2	819.05	1104.81	844.33
	0.0493827	714.6	977.99	739.89	698.13	994.38	741.54	795.74	1122.97	908.98
	0.0164609	757.07	943.13	751.25	736.21	968.08	786.89	792.47	1142.45	883.26
	0.00548697	802.57	990.63	804.18	711.26	1047.82	801.02	826.13	1152.87	977.46
	0.00182899	817.59	969.95	889.21	744.77	1022.37	886.6	927.49	1179.7	1033.48
	0.000609663	865.26	1004.89	970.71	765.24	1025.43	959.45	973.07	1169.25	1107.88
	0.000203221	943.1	995.24	986.85	828.36	1067.29	987.96	1054.5	1203.66	1176.27
	0	966.83	1041.22	1029.47	1045.33	1095.48	1030.99	1166.14	1177.47	1296.17
	WT (100% activity)	1246.71	1189.43	1340.71	1244.61	1229.83	1294.29	1482.28	1488.41	1471.52
L30K		Replicate 1			Replicate 2			Replicate 3
	[peptide] (uM)	P19-I10	gP19-I10	motif	P19-I10	gP19-I10	motif	P19-I10	gP19-I10	motif
	12	434.43	530.14	433.79	430.38	494.85	428.27	514.52	565.78	477.54
	4	436.16	552.98	424.75	436.86	531.77	444.46	474.5	617.53	494.33
	1.33333	441.61	565.54	454.74	427.07	518.06	438.6	494.51	618.68	499.01
	0.444444	443.43	584.75	453.69	437.02	547.82	474.27	487.91	619.57	500.47
	0.148148	467.46	599.86	465.15	453.79	584.8	454.17	511.36	664.45	509.5
	0.0493827	485.97	588.71	492.79	455.39	560.33	469.45	522.22	654.35	600.9
	0.0164609	524.57	623.05	513.79	454.62	579.99	476.1	550.76	691.54	618.03
	0.00548697	558.09	642.62	571.08	469.6	580.01	538.31	569.05	680.13	634.65
	0.00182899	573.85	645.23	545.78	490.51	595.95	548.82	622.78	693.61	670.98
	0.000609663	592.44	650.46	613.52	535.65	586.08	568.28	620.53	693.28	694.95
	0.000203221	602.67	656.41	589.27	555.38	601.32	593.48	637.4	701.71	746.49
	0	652.97	675.87	623.53	600.96	605.3	632.12	714.6	725.83	750.73
	WT (100% activity)	1246.71	1189.43	1340.71	1244.61	1229.83	1294.29	1482.28	1488.41	1471.52
S32L		Replicate 1			Replicate 2			Replicate 3			Replicate 4			Replicate 5			Replicate 6
	[peptide] (uM)	P19-I10	gP19-I10	motif	P19-I10	gP19-I10	motif	P19-I10	gP19-I10	motif	P19-I10	gP19-I10	motif	P19-I10	gP19-I10	motif	P19-I10	gP19-I10	motif
	12	914.9	1730.9	650.41	918.57	1611.64	657.1	1239.21	2157.73	635.49	679.78	1426.38	606.01	748.04	1560.52	676.61	689.65	1301.9	594.82
	4	1052.06	1932.97	719.33	983.63	1944.38	669.14	1531.33	2526.69	720.71	770.03	1572.8	646.87	818.45	1646.53	688.79	736.3	1456.3	572.48
	1.33333	1103.21	1985.88	719.69	1051.79	2036.51	684.95	1457.55	2451	741.38	830.5	1566.82	688.86	868	1593.95	653.62	801.81	1547.49	627.33
	0.444444	1182.34	2012.87	770.78	1074.27	1929.65	731.27	1378.06	2452.96	814.92	820.84	1566.96	706.66	880.17	1698.39	743.22	801.35	1567.53	605.86
	0.148148	1289.93	1960.4	811.29	1156.88	1887.96	786.84	1438.21	2459.47	899.5	914.42	1556.45	709.86	923.47	1633.85	736.26	886.65	1540.09	640.23
	0.0493827	1359.98	1942.56	859.23	1226.11	1865.44	835.17	1510.32	2427.38	916.17	1007.32	1600.44	785.78	992.47	1632.92	789.46	987.56	1522.2	665.87
	0.0164609	1543.07	1872.13	1053.22	1353.94	1825.68	972.62	1529.11	2364.12	984.75	1027.32	1493.62	817.22	1106.68	1634.42	819.55	1060.31	1430.65	705.52
	0.00548697	1573.19	1922.08	1237.65	1576.34	1892.15	1179.6	1721.89	2346.25	1041.86	1125.03	1543.97	926.26	1140.05	1602.69	917.44	1154.53	1437.33	798.54
	0.00182899	1798.56	1903.87	1535.22	1779.84	1852.8	1517.01	1749.83	2348.1	1175.25	1227.71	1539.4	1062.9	1392.44	1557.54	1096.96	1305.06	1499.54	836.82
	0.000609663	2059.63	1867.14	1766.2	1947.47	1864.13	1772.6	1821.07	2318.75	1269.16	1415.86	1464.29	1281.88	1537.01	1606.61	1369.06	1492.16	1419.99	969.61
	0.000203221	2027.92	1833.6	1803.96	2042.51	1982.34	1814.96	1958.9	2306.18	1380.86	1550.31	1453.88	1532.53	1608.58	1594.8	1518.91	1596.1	1419.83	1291.15
	0	1879.34	1892.31	1796.65	1924.73	1877.69	1718.06	2334.31	2351.94	1836.69	1472.94	1489.76	1486.67	1526.66	1527.15	1614.79	1527.59	1484.84	1483.78
	WT (100% activity)	1246.71	1189.43	1340.71	1244.61	1229.83	1294.29	1482.28	1488.41	1471.52	1017.5			1026.8			992.76
Panel L: Peptide-mediated displacement of HLA-A2 tetramers from TAPBPR-expressing yeast
Wild type TAPBPR		Replicate 1			Replicate 2
	[peptide] (uM)	Tax	MART1	CMVpp65	Tax	MART1	CMVpp65		Background fluorescence =
	12	1784.53	859.26	774.63	930.39	617.36	663.05		195.86
	4	1804.95	1185.56	1200.15	991.85	758.73	735.94
	1.33333	1696.03	1334.42	1280.21	1063.16	843.68	907.33
	0.444444	1726.17	1774.27	1719.1	1037.36	1019.42	1023.95
	0.148148	1859.28	2309.12	2282.02	1125.09	1315.17	1260.67
	0.0493827	1998.71	2837.83	2742.88	1133.79	1488.41	1580.7
	0.0164609	2295.1	3009.58	3008.06	1219.78	1701.82	1767.98
	0.00548697	2259.52	3118.05	2960.55	1275.81	1823.17	1810.48
	0.00182899	2536.79	3184.76	3464.39	1248.69	1816.06	2000.56
	0.000609663	2499.53	3379.36	3394.14	1392.3	1920.18	1959.96
	0.000203221	2593.65	3324.98	3475.48	1534.73	2034.42	1960.9
	0 (100% activity)	3299.89	3546.05	3600.96	2038.73	1972.49	1962.53
delta ALAS		Replicate 1			Replicate 2
	[peptide] (uM)	Tax	MART1	CMVpp65	Tax	MART1	CMVpp65
	12	1464.61	782.91	749.62	1006.99	637.13	653.22
	4	1501.11	1030.21	869.6	1022.23	984.88	729.52
	1.33333	1540.96	1365.71	1084.37	987.24	760.04	757.63
	0.444444	1535.16	1528.09	1486.11	894.22	901.43	907.7
	0.148148	1621.47	1713.82	1648.67	1014.56	1119.03	1050.79
	0.0493827	1613.8	2117.69	2170.78	1103.9	1233.35	1405.15
	0.0164609	1788.14	2438.7	2109.79	1030.85	1338.4	1403.43
	0.00548697	1858.68	2487.04	2345.05	1150.2	1532.34	1631.43
	0.00182899	2314.47	2583.53	2580.5	1154.16	1472.55	1585.67
	0.000609663	2184.66	2653.32	2462.37	1176.08	1585.3	1724.58
	0.000203221	2176.36	2608.44	2566.01	1176.91	1608.18	1599.88
	0	2772.25	2731.18	2649.72	1629.78	1621.63	1705.07
	WT (100% activity)	3299.89	3546.05	3600.96	2038.73	1972.49	1962.53
R27W		Replicate 1			Replicate 2
	[peptide] (uM)	Tax	MART1	CMVpp65	Tax	MART1	CMVpp65
	12	2415.04	1412.77	1251	1840.97	1125.77	970.52
	4	2588.25	1657.88	1579.82	1842.74	1229.29	1114.85
	1.33333	2426.53	2075.66	1898.18	1803.88	1365.96	1319.66
	0.444444	2368.87	2023.15	2459.32	1724.33	1726.1	1442.8
	0.148148	2467.02	2649.99	2718.48	1822.54	1860.37	1831.5
	0.0493827	2471.01	3299.44	3312.37	1969.73	2324.94	2089.26
	0.0164609	2684.46	3477.31	3437.18	2030.32	2538.61	2181.36
	0.00548697	2717.53	3614.46	3731.86	2000.01	2586.15	2310.36
	0.00182899	2991.94	3725.9	3834.27	2128.39	2564.69	2435.41
	0.000609663	2959.55	3636.63	3967	2100.88	2781.61	2557.05
	0.000203221	3286.7	3871.82	3958.15	2249.55	2640.74	2725.61
	0	3942.03	3708.45	3916.61	2875.3	2778.04	2575.76
	WT (100% activity)	3299.89	3546.05	3600.96	2038.73	1972.49	1962.53
E34I		Replicate 1			Replicate 2
	[peptide] (uM)	Tax	MART1	CMVpp65	Tax	MART1	CMVpp65
	12	2473.55	1261.86	1271	1652.86	947.1	1008.25
	4	2544.47	1518.42	1605.61	1651.71	1138.63	1091.35
	1.33333	2483.89	1704.08	1826.61	1569.03	1181.57	1072.7
	0.444444	2416.39	1991.32	1886.69	1514.79	1353.01	1337.98
	0.148148	2521.18	2326.79	2359.93	1590.71	1542.68	1742.25
	0.0493827	2488.64	2637.59	3041.81	1691.69	1845.51	1890.27
	0.0164609	2704.83	3072.65	3265.16	1748.74	1995.02	2241.5
	0.00548697	2836.1	3612.35	3538.76	1759.4	2242.03	2334.07
	0.00182899	2715.63	3619.61	3601.55	1861.19	2346.31	2283.3
	0.000609663	2673.77	3704.41	3603.23	1709.37	2452.25	2416.29
	0.000203221	3209.86	3791.41	3745.51	1965.01	2290.82	2437.61
	0	3672.63	4036.22	3845.59	2525.6	2499.98	2647.56
	WT (100% activity)	3299.89	3546.05	3600.96	2038.73	1972.49	1962.53

## Sheet: Supplementary Fig 7
Supplementary Fig 7a													Supplementary Fig 7a inset
KD3 measured by FP; values are mP	Replicate 1	Replicate 2	Replicate 3		Replicate 1	Replicate 2	Replicate 3		Replicate 1	Replicate 2	Replicate 3		Replicate 1	Replicate 2	Replicate 3	Replicate 1	Replicate 2	Replicate 3
[TAPBPR] μM	TAPBPR WT				TAPBPR ΔALAS				TAPBPR ΔG24-R36				KD3 ΔALAS / KD3 WT			KD3 ΔG24-R36 / KD3 WT
0	5.1	2.2	3.4		4.6	3.7	2.4		2.6	1.7	3.5		0.972	0.83	0.99	1.08	0.81	0.92
0.07	22.2	19.8	17.5		20	27.7	18.9		22.5	27.9	28.2
1.48	44.9	30.7	35.1		44.6	39.4	44.1		44.3	39.3	42.7
3.7	58.5	57	55.5		56.8	59.3	56.7		59.3	54.9	56.9
9.25	71.2	69	67.2		72.2	63.7	77.1		65.9	65.5	66
29.6	88.4	89.4	87.1		82.9	90.7	84.5		88.5	78.7	83.4
50.1	102.3	97.2	98.6		104.7	99.3	96.3		99.1	100.4	98.6
80.5	100.4	99.5	100.3		101.5	98.6	100		98.7	103.8	99.9
Supplementary Fig 7b
IC50 measurements by FP; values are mP	Replicate 1	Replicate 2	Replicate 3		Replicate 1	Replicate 2	Replicate 3		Replicate 1	Replicate 2	Replicate 3
log [peptide] nM	TAX8 - TAPBPR WT				TAX9 - TAPBPR WT				KLL15 - TAPBPR WT
0	98.9	98.8	99.8		100.1	93	96.5		98.6	96.3	97.4
0.39794	95.1	93.5	95.3		89	83.9	86.4		97.2	90.9	94
0.69897	93.7	90.9	92.3		77.1	70.8	75.9		86.2	87.8	87
1	83.9	84.4	81.1		56.8	54.5	55.6		77.8	71.2	74.5
1.39794	80.5	76.5	78.5		44.9	40.1	42.5		66.4	62.1	64.2
1.69897	67.5	71.3	69.7		29.3	21.9	25.6		58.7	54.3	56.5
2	65.6	61	64		15.9	19.2	17.5		42.6	40.8	41.7
2.69897	31	37.5	35.2		10.6	6.5	8.5		22.9	19	20.9
3	26.8	22.7	22.7		2.9	0.9	1.9		11.5	15.9	13.7
3.30103	15.8	12.3	15		1.3	0	0.6		13.1	8.7	10.9
3.47712	16.1	10.9	13.5		0.5	0.3	0.4		5.1	8.2	6.6
3.60206	7	9.4	8.1		0	0	0.2		0	3.2	1.6
3.69897	4.3	2.8	3.5		0	0	0		0.3	0	0.15
log [peptide] nM	TAX8 - TAPBPR ΔALAS				TAX9 - TAPBPR ΔALAS				KLL15 - TAPBPR ΔALAS
0	92.1	101.2	96.6		105.2	94.8	100		106.3	91.1	98.7
0.39794	92.5	95.5	94		89	84.8	86.9		98.4	91.9	95.1
0.69897	85.8	88.8	87.3		72.4	76.7	74.5		81.6	84.3	82.9
1	83.4	81	82.2		59.8	52.3	56		79.7	74.4	77
1.39794	78.9	73.5	76.2		40.1	35.8	37.9		67.3	68.3	67.8
1.69897	67.1	79.2	73.1		26.6	23.8	25.2		51.4	58.8	55.1
2	57.1	61	59		17.9	23.3	20.6		43.9	49.3	46.6
2.69897	40.1	34.8	37.4		10.4	11.5	10.5		23.3	30.1	26.7
3	29.5	25.8	27.6		1.1	1.6	1.3		13	13.7	13.3
3.30103	20.1	20.5	20.3		1.2	1.8	1.5		14.7	4.8	9.7
3.47712	15.5	10.5	13		0.5	1.4	0.9		7.4	7.9	7.6
3.60206	7.3	5.6	6.4		0.8	1.3	1		3.9	6.1	5
3.69897	0.5	3.7	2.1		1.4	0.6	1		0.9	1.6	1.2
log [peptide] nM	TAX8 - TAPBPR ΔG24-R36				TAX9 - TAPBPR ΔG24-R36				KLL15 - TAPBPR ΔG24-R36
0	103.9	96.5	100.2		92.2	103.1	97.6		94.2	95.2	94.7
0.39794	90.4	100.3	95.3		83.8	87.8	85.8		93.2	93.9	93.5
0.69897	89.6	96.5	93		72.3	74.9	73.6		82.6	85.3	83.9
1	87.2	88.4	87.8		53	52.1	52.5		71.6	74.9	73.2
1.39794	78.1	82.9	80.5		35.8	36.6	36.2		67.8	66.3	67
1.69897	74.7	76.9	75.8		22.1	27	24.5		58.1	53.3	55.7
2	63.6	60.7	62.1		21.9	17.5	19.7		43.8	39.1	41.4
2.69897	40.5	34.4	37.4		10.6	2	6.3		20.6	28.5	24.5
3	25.2	28.9	27		1.5	4.5	3		12.4	21.4	16.9
3.30103	20.8	18.1	19.4		0.3	0.4	0.3		14.6	10.2	12.4
3.47712	12.5	16.4	14.4		0.5	0	0.2		7.8	6.6	7.2
3.60206	8.9	7.5	8.2		0.3	0.5	0.4		5.9	3.7	4.8
3.69897	3.4	5.6	4.5		0.2	1.3	0.7		0.5	0	0.2
Supplementary Fig 7c
IC50 measurements by FP; values are mP
log [peptide] nM	TAX8 - TAPBPR WT				TAX9 - TAPBPR WT				KLL15 - TAPBPR WT
0	101.7	98.6	100.1		98.7	106.9	102.8		100.5	103.2	101.9
1	101.6	100	100.8		91.3	85.8	88.5		91.7	90.2	91
1.69897	97.4	94.8	96.1		73.3	83.5	78.4		82.2	85.4	83.8
2.39794	86	93	89.5		43.6	42.7	43.2		76.1	74.9	75.5
2.69897	85.2	82	83.6		25	35	30		59.6	63.2	61.4
3	65.4	62.1	63.7		22.9	15.7	19.3		56.4	50.7	53.6
3.30103	58	62.1	60		12.9	12.3	12.6		41.1	45.3	43.2
3.47712	51.3	39.4	45.6		5.6	7.4	6.5		29.8	31.9	30.9
3.60206	38.1	39.7	38.9		1.4	3.4	2.4		26.6	24.9	25.8
3.77815	34.5	16.5	25.5		0.5	0	0.2		10.7	19.2	14.9
3.90309	25.7	19.2	22.4		0.6	0.2	0.4		14.4	6.6	10.5
4	16.9	13.9	15.4		0.4	0.5	0.4		4.2	8.6	6.4
4.69897	6.9	4.1	5.5		0.8	0.6	0.7		0.7	6.1	3.4
5	0.8	0.1	0.4		0.8	0.3	0.5		2.7	1.9	2.3
log [peptide] nM	TAX8 - TAPBPR ΔALAS				TAX9 - TAPBPR ΔALAS				KLL15 - TAPBPR ΔALAS
0	102.4	103.7	103		104.9	97.5	101.2		105.7	98.3	102
1	100.1	105.9	103		98.4	92.7	95.5		105.4	106.5	105.9
1.69897	102.8	99.5	101.1		89	87.7	88.3		105.1	98.2	101.6
2.39794	101.7	104.1	102.9		74.2	73.6	73.9		97.9	93.6	95.7
2.69897	103.7	101.5	102.6		50.2	51.9	51		91.3	83.6	87.4
3	95.2	94.1	94.6		46.4	49.4	47.9		80.1	78.9	79.5
3.30103	88.3	89.5	88.9		39	32.1	35.5		67.1	59.1	63.1
3.47712	79	77.2	78.1		23.2	24.8	24		55.5	62.1	58.8
3.60206	63.4	64.6	64		23.9	18.9	21.4		47.6	49.7	48.4
3.77815	48.2	46	47.1		15.6	13.8	14.7		37.4	31.2	34.3
3.90309	33.6	35.4	34.5		8.5	9.9	9.2		27.6	23	25.3
4	32.7	26.3	29.5		5.8	6.6	6.2		17.6	17.1	17.3
4.69897	14.6	16.3	15.4		5.5	1.7	3.6		6.9	16.7	11.8
5	5.1	4.5	4.8		1.7	0.7	1.2		7.7	3.5	5.6
log [peptide] nM	TAX8 - TAPBPR ΔG24-R36				TAX9 - TAPBPR ΔG24-R36				KLL15 - TAPBPR ΔG24-R36
0	101.7	103.3	102.5		101.8	92.2	97		115.7	96.2	105.9
1	100.8	105.9	103.3		99.5	98.8	99.1		107.1	105.2	106.1
1.69897	103.8	101.9	102.8		87.9	87.4	87.6		102.1	101.2	101.6
2.39794	104.8	99.2	102		71.4	73	72.2		93	93.1	93
2.69897	102.7	105.9	104.3		54.3	56.2	55.2		85.7	87.9	86.8
3	92.7	95.9	94.3		48.9	44.6	46.7		82.7	82.1	82.4
3.30103	87.5	83.3	85.4		32.2	36.8	34.5		66.2	69.3	67.7
3.47712	75.6	76.1	75.8		21.3	28.6	24.9		61.5	58.6	60
3.60206	60.6	62.3	61.4		18.4	25.8	22.1		53.9	41.7	47.8
3.77815	46.5	56.1	51.3		18.8	13.2	16		34.6	33.6	34.1
3.90309	45.7	31.5	38.6		9.4	8.4	8.9		25.9	21.2	23.5
4	34.4	30.1	32.5		2.2	5.8	4		11.3	21.8	16.5
4.69897	27	25.5	26.2		3.5	0.8	2.1		-0.6	6.5	2.9
5	7.4	3.1	5.7		0	1.1	0.5		0	0.3	0.1

## Sheet: Supplementary Fig 8
Supplementary Fig 8a
DSF; values are Fluorescence Intensity
Temperature (°C)	TAX8 = LFGYPVYV	TAX9 = LLFGYPVYV	TAX10 = LLFGGYPVYV	TAX11 = LLFGGGYPVYV	TAX12 = LLFGGGGYPVYV
25.004	115517	627473	578418	660815	651388
25.997	107612	594622	556426	640920	615906
26.99	101961	582779	525358	614725	590263
27.983	95855	570632	508426	570056	574337
28.976	93761.1	555695	503241	543336	559201
29.968	96231.6	536659	499669	532060	549123
30.961	102318	522607	496289	522773	539623
31.954	110812	516518	495133	515286	529685
32.947	120376	509904	494411	509173	520744
33.94	131585	504085	494527	505772	518186
34.933	145630	498852	494692	503147	514257
35.926	162335	494915	494459	503182	509148
36.918	180852	494438	493349	501225	509474
37.911	202221	494758	493302	500188	513624
38.904	225978	494559	496782	499001	520514
39.897	250899	492158	503384	505773	531295
40.89	277758	495368	512359	515926	547442
41.883	307375	502212	524126	529859	566166
42.875	338065	511586	539107	546311	589574
43.868	367819	523358	557678	564340	614070
44.861	393950	536502	578231	585507	642746
45.854	414850	553545	600488	610514	673243
46.847	429724	572856	622676	638295	703355
47.84	438048	596542	646075	668425	733942
48.833	441630	621394	670201	698823	766728
49.825	440807	645469	692235	730555	801819
50.818	437791	668881	712910	756488	837389
51.811	434739	693176	733916	784849	874850
52.804	431613	714342	754588	817371	911129
53.797	428313	736516	771490	851029	944521
54.79	424673	755242	791737	890446	980451
55.782	420467	774175	816983	927226	1.00841e+06
56.775	415568	790419	842228	953580	1.03172e+06
57.768	409822	806895	870673	982586	1.04726e+06
58.761	403583	824779	906105	1.00956e+06	1.04711e+06
59.754	395971	844092	940335	1.02727e+06	1.04325e+06
60.747	386998	863962	975515	1.03068e+06	1.04238e+06
61.74	376528	889777	1.00489e+06	1.02784e+06	1.03808e+06
62.732	363781	918542	1.02545e+06	1.02504e+06	1.03058e+06
63.725	349143	950451	1.03251e+06	1.01938e+06	1.02545e+06
64.718	332669	987518	1.03263e+06	1.00743e+06	1.01268e+06
65.711	315219	1.00847e+06	1.02831e+06	991728	998681
66.704	296091	1.02748e+06	1.02013e+06	980532	990843
67.697	277386	1.04004e+06	1.01035e+06	967770	977178
68.689	260966	1.03257e+06	1.00022e+06	955393	961054
69.682	246224	1.01571e+06	988393	941383	946714
70.675	232121	1.00406e+06	979829	928861	931589
71.668	219309	991364	973476	915405	914057
72.661	208780	976872	969627	899487	893995
73.654	199099	962239	961685	885060	869441
74.647	189668	943628	950876	867077	841474
75.639	180632	925769	938964	850745	813236
76.632	172299	904609	925410	833381	784154
77.625	164868	882822	908753	815170	761990
78.618	157193	860432	891702	797925	736695
79.611	149280	838271	871402	780725	711791
80.604	141416	815379	849117	763783	685709
81.596	133726	794694	823913	744913	659149
82.589	126512	772802	799607	724045	631619
83.582	118112	750950	768367	704537	604796
84.575	108642	729445	739077	684767	578447
85.568	100758	704535	709766	663217	552036
86.561	93868.8	682821	679192	643519	528421
87.554	87330.5	664145	649400	620103	506955
88.546	81561.7	643676	617349	596037	488066
89.539	74192.8	620435	585572	569206	468377
90.532	67022.1	599896	552242	541461	448459
91.525	64147.1	577151	524095	520115	506955
92.518	61489.3	554959	524095	501653	488066
93.511	56230.1	533036	552242	501653	468377
94.503	53479.3	511811	524095	501653	448459
Supplementary Fig 8b left																					Supplementary Fig 8b right
IC50 measurements by FP; values are mP	Replicate 1	Replicate 2	Replicate 3		Replicate 1	Replicate 2	Replicate 3		Replicate 1	Replicate 2	Replicate 3		Replicate 1	Replicate 2	Replicate 3		Replicate 1	Replicate 2	Replicate 3		IC50 2 app ΔALAS / WT
log [peptide] nM	TAX8 - TAPBPRWT				TAX9 - TAPBPRWT				TAX10 - TAPBPRWT				TAX11 - TAPBPRWT				TAX12 - TAPBPRWT				TAX8			TAX9			TAX10			TAX11			TAX12
0	101.8	98.5	100.1		98.8	106.9	102.8		101	96.2	98.6		100.7	107.2	103.9		101	105.6	103.3		1.05907	0.98	0.91	0.96081	1.03	0.89	0.973426	0.93	1.1	0.993443	0.97	1.1	1.0877	1.05	0.95
1	101.6	100.1	100.8		91.3	85.8	88.5		105.8	102.2	104		103.4	97.9	100.6		98.2	99.6	98.9		Replicate 1	Replicate 2	Replicate 3	Replicate 1	Replicate 2	Replicate 3	Replicate 1	Replicate 2	Replicate 3	Replicate 1	Replicate 2	Replicate 3	Replicate 1	Replicate 2	Replicate 3
1.69897	97.5	94.9	96.2		73.3	83.5	78.4		90.8	92.2	91.5		86.9	94.9	90.9		95	92.2	93.6
2.39794	86	93.1	89.5		43.7	42.7	43.2		73	71.6	72.3		81.5	82.2	81.8		82.6	87	84.8
2.69897	85.2	82.1	83.6		25.1	35	30		46.7	47.7	47.2		71.8	64.3	68		84.7	81	82.8
3	65.4	62.1	63.7		22.9	15.7	19.3		30.8	31.6	31.2		54.7	64.8	59.7		56.3	63.9	60.1
3.30103	58.1	62.1	60.1		13	12.4	12.7		24.6	23.1	23.8		48.2	44	46.1		58.6	52.1	55.3
3.47712	51.3	39.4	45.3		5.6	7.4	6.5		19.1	14.7	16.9		27.7	26.9	27.3		40	39.8	39.9
3.60206	38.2	39.7	38.9		1.4	3.5	2.4		8.3	10.4	9.3		23.4	20.3	21.8		27.3	21.1	24.2
3.77815	34.5	16.5	25.5		0.5	0	0.2		8.4	7.1	7.7		13.2	14.9	14		18.8	13.1	15.9
3.90309	25.7	19.2	22.4		0.6	0.2	0.4		1.5	5.5	3.5		8.9	3.8	6.3		9.2	9.3	9.2
4	16.9	13.9	15.4		0.4	0.5	0.4		1.4	5.2	3.3		3	6.4	4.7		5.5	7.1	6.3
4.69897	6.9	4.1	5.5		0.8	0.6	0.7		0.6	0.3	0.4		0.1	1.6	0.5		3.4	1.9	2.6
5	0.8	0.1	0.4		0.8	0.3	0.5		0.2	1.1	0.6		1.8	0.5	1.1		0.4	0.1	0.6
Supplementary Fig 8c left																					Supplementary Fig 8c right
IC50 measurements by FP; values are mP																					IC50 4 ΔALAS / WT
log [peptide] nM	TAX8 - TAPBPRΔALAS				TAX9 - TAPBPRΔALAS				TAX10 - TAPBPRΔALAS				TAX11 - TAPBPRΔALAS				TAX12 - TAPBPRΔALAS				TAX8			TAX9			TAX10			TAX11			TAX12
0	97.3	98.5	97.9		104.9	97.5	101.2		106.2	99.6	102.9		101.8	96.2	99		99.7	102.6	101.1		2.16937	2.11	2.34	2.20282	2.12	2.15	2.19166	2.13	2.31	2.28043	2.37	2.09	2.22002	2.17	2.03
1	95.1	100.6	97.8		98.4	92.7	95.5		103.6	99.9	101.7		105.8	100.4	103.1		101.1	95.7	98.4		Replicate 1	Replicate 2	Replicate 3	Replicate 1	Replicate 2	Replicate 3	Replicate 1	Replicate 2	Replicate 3	Replicate 1	Replicate 2	Replicate 3	Replicate 1	Replicate 2	Replicate 3
1.69897	97.7	94.5	96.1		89	87.7	88.3		101.6	100.1	100.8		97.7	104.5	101.1		98.4	102.7	100.5
2.39794	96.6	98.9	97.7		74.2	73.6	73.9		91.4	91.6	91.5		99.7	98.6	99.1		97.4	93	95.2
2.69897	98.5	96.4	97.4		50.2	51.9	51		80.2	73.6	76.9		89.4	86.5	87.9		93.2	81.6	87.4
3	90.4	89.4	89.9		46.4	49.4	47.9		59.3	63	61.1		86.1	84.8	85.4		80.7	85.5	83.1
3.30103	83.9	85	84.4		39	32.1	35.5		54.1	52.8	53.4		68.3	62.7	65.5		66.3	78.9	72.6
3.47712	75.1	73.3	74.2		23.2	24.8	24		36.4	41.4	38.9		48	45.3	46.6		72.3	64.1	68.2
3.60206	60.2	61.4	60.8		23.9	18.9	21.4		31.6	28.7	30.1		39.8	43.9	41.8		49.4	56.8	53.1
3.77815	49.6	50.4	50		15.6	13.8	14.7		28.2	26	27.1		36.7	35.2	35.9		47.2	47.3	47.5
3.90309	41.4	43.1	42.2		8.5	9.9	9.2		23.2	14.3	18.7		24.7	21.4	23		36.3	31.1	33.7
4	34.9	34.5	34.7		5.8	6.6	6.2		14.1	9.8	11.9		18.4	21.4	19.9		25.4	22.5	23.9
4.69897	13.9	15.5	14.7		5.5	1.7	3.6		1.6	1.3	1.4		6.6	3.7	5.1		9.6	13.1	11.3
5	4.8	4.3	4.5		1.7	0.7	1.2		0.5	0	0.7		2.5	0.7	1.6		6.6	1.8	4.2

## Sheet: Supplementary Fig 10
Supplementary Fig 10e	Replicate 1	Replicate 2	Replicate 3	Replicate 1	Replicate 2	Replicate 3	Replicate 1	Replicate 2	Replicate 3
Relative % Intensity Disulfide Linked CLW15	TAPBPR WT			TAPBPR ΔALAS			TAPBPR ΔG24-R36
L2 δ1	98.5	95.3	97.1	88.8	91.3	84.5	87.5	88.6	95.1
L2 δ2	99.2	93.5	96.6	92.4	94.5	86.3	87.7	83.5	98.1
I5 δ1	100.5	97.5	92.6	92.4	86.5	93.1	92.8	94.5	86.6
I5 γ2	100.1	96.4	91.9	91.9	90.8	95.3	92.6	90.4	95.7
V13 γ1	97.4	99.2	94.3	92.8	95.5	88.1	91.8	90.1	93.5
V13 γ2	99.3	103.6	97.4	92.2	95.2	95.1	89.7	93.5	88.1
V15 γ1	95.6	96.1	104.4	87.2	94.5	93.5	86.6	87.7	91.3
V15 γ2	98.4	100.5	91.3	89.7	95.1	88.1	85.9	95.1	82.3
Supplementary Fig 10h
Relative % Intensity free CLW15	TAPBPR WT			TAPBPR ΔALAS			TAPBPR ΔG24-R36
L2 δ1	98.4	105.3	96.1	367.2	378.5	361.3	374.4	376.6	361
L2 δ2	100.1	98.6	94.4	368.8	355.6	376.3	370.9	365.3	388.9
I5 δ1	97.5	99.6	94.5	370	365.1	357.9	372.5	351	381.3
I5 γ2	99.5	88.7	103.1	370.3	358.8	380.7	376.5	391	366.1
V13 γ1	94.7	97.7	98.8	394.4	365.5	374.1	380.1	361.4	372.5
V13 γ2	105.3	97.7	98.4	372.1	355.1	366.5	385.2	377.3	397.1
V15 γ1	100.1	99.9	94.5	362.5	379.4	359.2	381.7	386.1	366
V15 γ2	97.5	96.6	99.6	357.4	379.9	398.1	378	362.6	389.1
